# Supplementary material for: Discovery of ultrafast spontaneous spin switching in an antiferromagnet by femtosecond noise correlation spectroscopy
Source: Nat Commun. 2023 Nov 29;14:7651. doi: 10.1038/s41467-023-43318-8 (PMC10687256; doi:10.1038/s41467-023-43318-8)
Supplement: Supplementary file 4 — Supplementary videos 1-8 [file 41467_2023_43318_MOESM4_ESM.zip]

Archive with 9 entries (8 files):
- new_resonance_videos/
- new_resonance_videos/resonance_ht_mode1.mp4
- new_resonance_videos/resonance_ht_mode2.mp4
- new_resonance_videos/resonance_ht_mode3.mp4
- new_resonance_videos/resonance_ht_mode4.mp4
- new_resonance_videos/resonance_lt_mode1.mp4
- new_resonance_videos/resonance_lt_mode2.mp4
- new_resonance_videos/resonance_lt_mode3.mp4
- new_resonance_videos/resonance_lt_mode4.mp4
